# Supplementary material for: ONCOBREAST-TEST Is a Quick Diagnostic, Prognostic and Predictive Method of Response to Systemic Treatment
Source: Cancers (Basel). 2023 Dec 26;16(1):120. doi: 10.3390/cancers16010120 (PMC10778340; doi:10.3390/cancers16010120)
Supplement: Supplementary file 1 [file cancers-16-00120-s001.zip › cancers-2733075-supplementary/cancers-2733075-supplementary/Supl/Tables Supl..xlsx]

## Sheet: Arkusz1
Table S1. Evaluation of CD24 and CD44 receptor expression on cells isolated from the biopsy.
	CD24		CD44		CD44/24
	Patient no.4	Patient no.7	Patient no.4	Patient no.7	Patient no.4	Patient no.7
Mean	94.86	96.75	89.21	97.9	1.085	0.9886
Std. Deviation	6.369	0.9577	7.898	1.801	0.1763	0.02502
Lower 95% CI of mean	91.33	95.95	84.65	96.39	0.9829	0.9677
Upper 95% CI of mean	98.39	97.55	93.77	99.41	1.187	1.01
Table S2. Expression of intracellular markers in cells obtained from the biopsy
	GATA-3		Cytokeratin		Ki-67
	Patient no.4	Patient no.7	Patient no.4	Patient no.7	Patient no.4	Patient no.7
Mean	52.24	32.24	53.16	31.27	53.06	32.99
Std. Deviation	15.6	12.48	15.96	11.58	15.94	14.41
Lower 95% CI of mean	39.2	20.71	38.4	20.56	38.31	19.66
Upper 95% CI of mean	65.28	43.78	67.92	41.99	67.8	46.31
Table S3. Evaluation of cell viability obtained from the biopsy after 24 and 48 hours of incubation with drugs.
Patient number		0-24							0-24-24							0-48							0-24-48
	Mean	Con	Dox+Cyclo	Cis	Pac	Pac+Tras	Doc	Doc+Tras	Con	Dox+Cyclo	Cis	Pac	Pac+Tras	Doc	Doc+Tras	Con	Dox+Cyclo	Cis	Pac	Pac+Tras	Doc	Doc+Tras	Con	Dox+Cyclo	Cis	Pac	Pac+Tras	Doc	Doc+Tras
4		100	65.38	83.35	77.36	67.43	59.21	66.43	100	63.24	80.61	74.82	65.21	57.26	63.97	100	68.82	75.35	70.14	70.13	54.78	56.42	100	55.04	57.22	67.78	77.75	72.4	65.87
	Std. Deviation	10.23	0.6906	2.349	1.558	2.739	2.206	0.786	8.856	0.6679	2.272	1.507	2.649	2.133	1.007	1.379	1.44	1.793	1.878	0.9903	1.619	0.4357	1.492	0.9058	1.832	1.406	3.874	1.154	0.9622
	Lower 95% CI of mean	91.45	64.66	80.88	75.72	65.14	56.89	65.6	90.71	62.53	78.22	73.23	63	55.02	63.04	98.85	67.31	73.47	68.17	69.3	53.08	56.02	98.75	54.09	55.3	66.3	74.51	71.19	65.07
	Upper 95% CI of mean	108.6	66.11	85.81	78.99	69.72	61.52	67.25	109.3	63.94	82.99	76.4	67.43	59.5	64.9	101.2	70.34	77.23	72.11	70.95	56.47	56.82	101.2	55.99	59.14	69.25	80.99	73.61	66.68
7	Mean	100	78.45	95.91	69.83	78.39	64.01	58.28	100	62.27	78.11	71.36	67.87	54.6	49.71	100	68.52	120.8	78.57	74.4	80.42	70.63	100	60.91	85.77	67.18	67.33	79.99	71.12
	Std. Deviation	10.34	1.056	0.6678	0.8178	2.095	0.8178	0.8697	9.231	0.831	3.981	2.984	3.465	0.6976	0.7418	4.682	4.536	7.246	4.841	9.484	6.634	2.649	1.496	3.336	1.368	1.8	1.842	2.307	9.768
	Lower 95% CI of mean	99.07	77.34	95.2	68.97	76.64	63.15	57.48	90.77	61.44	74.13	68.31	64.41	53.86	49.03	95.09	63.76	113.2	73.49	66.48	73.46	68.42	98.75	57.4	84.34	65.29	65.79	77.57	62.09
	Upper 95% CI of mean	100.9	79.56	96.61	70.69	80.15	64.87	59.09	109.23	63.1	82.09	74.35	71.33	55.33	50.4	104.9	73.28	128.4	83.65	82.33	87.39	72.85	101.3	64.41	87.21	69.07	68.87	82.41	80.15
Table S4. Proliferation of cancer cells after 24 hours incubation with drugs expressed as a percentage of control.
Patient number		Con			Dox+Cyclo			Cis			Pac			Pac+Trans			Doc			Doc+Trans
		Generation			Generation			Generation			Generation			Generation			Generation			Generation
		1	2	3	1	2	3	1	2	3	1	2	3	1	2	3	1	2	3	1	2	3	4
4	Mean	100	100	100	60.47	77.3	25.23	103.9	141.9	86.3	141.1	138.5	71.8	153.2	157.5	58.45	137.7	153.6	62.21	165.4	105.9	69.75
	Std. Deviation	13.52	8.58	12.19	6.153	6.501	2.57	12.81	15.92	10.79	12.4	12.2	8.15	16.67	20.12	10.18	20.05	13.64	13.43	24.1	12.2	7.699
	Lower 95% CI of mean	66.42	78.69	69.72	45.18	61.15	18.84	72.06	102.4	59.49	110.3	108.2	51.56	111.8	107.6	33.15	87.91	119.7	28.85	105.5	75.59	50.62
	Upper 95% CI of mean	133.6	121.3	130.3	75.75	93.45	31.61	135.7	181.5	113.1	171.9	168.8	92.05	194.6	207.5	83.75	187.5	187.4	95.58	225.2	136.2	88.87
7	Mean	100	100	100	73.45	73.09	72.08	107.1	108.1	57.14	437.2	268.6	504.5	386.7	318.8	604.5	61.95	91.93	50	478.8	283	407.1	450
	Std. Deviation	12.55	9.157	11.08	26.59	17.51	10.85	16.22	15.77	17.68	36.82	27.91	28.83	48.18	34.59	52.72	24.67	13.48	11.08	49.97	30.98	38.96	85.44
	Lower 95% CI of mean	68.83	77.25	72.48	7.391	29.61	45.13	66.78	68.91	13.23	345.7	199.3	432.9	267	232.9	473.6	0.6685	58.45	22.48	354.6	206	310.4	237.8
	Upper 95% CI of mean	131.2	122.7	127.5	139.5	116.6	99.02	147.4	147.2	101.1	528.6	337.9	576.2	506.4	404.8	735.5	123.2	125.4	77.52	602.9	359.9	503.9	662.2
Table S5. Proliferation of cancer cells after 24 hours incubation with drugs.
Patient number		Con				Dox+Cyclo			Cis			Pac			Pac+Tras			Doc			Doc+Tras
		Generation				Generation			Generation			Generation			Generation			Generation			Generation
		1	2	3	4	1	2	3	1	2	3	1	2	3	1	2	3	1	2	3	1	2	3	4
4	Mean	12.9	19.25	29.18	5.43	7.82	14.86	7.35	13.36	27.28	25.18	18.2	26.63	20.96	19.77	30.32	17.08	17.77	29.53	18.17	21.35	20.37	20.36
	Std. Deviation	1.744	1.626	3.534	1.007	0.7831	1.253	0.7762	1.613	3.059	3.126	1.6	2.346	2.38	2.15	3.859	2.978	1.343	0.7024	1.016	3.132	2.355	2.239
	Lower 95% CI of mean	8.569	15.21	20.41	2.928	5.875	11.75	5.422	9.352	19.69	17.42	14.23	20.81	15.05	14.43	20.74	9.687	14.43	27.79	15.65	13.57	14.52	14.8
	Upper 95% CI of mean	17.23	23.29	37.96	7.932	9.765	17.97	9.278	17.37	34.88	32.95	22.17	32.46	26.88	25.11	39.91	24.48	21.1	31.28	20.7	29.13	26.22	25.92
7	Mean	3.443	7.44	5.12		2.75	5.43	3.7	4.043	8.04	2.913	16.47	19.99	25.92	14.58	23.7	31.04	2.31	6.84	2.58	18.02	21.05	20.91	4.5
	Std. Deviation	0.9637	0.6729	0.5909		0.9734	1.296	0.5568	0.608	1.179	0.8755	1.387	2.043	1.466	1.836	2.571	2.709	0.9199	1.011	0.5524	1.896	2.302	2.02	0.8544
	Lower 95% CI of mean	1.049	5.768	3.652		0.3319	2.21	2.317	2.533	5.11	0.7384	13.02	14.91	22.28	10.02	17.31	24.31	0.02473	4.328	1.208	13.31	15.33	15.9	2.378
	Upper 95% CI of mean	5.837	9.112	6.588		5.168	8.65	5.083	5.554	10.97	5.088	19.91	25.07	29.56	19.14	30.09	37.77	4.595	9.352	3.952	22.73	26.77	25.93	6.622
Table S6. The percentage of apoptotic cancer cells in patient no. 4 and 7 after 24 h incubation with drugs.
Patient number		Dox+Cyclo				Cis				Pac				Pac+Tras				Doc				Doc+Tras
		Live	Early apoptosis	Late apoptosis	Necrosis	Live	Early apoptosis	Late apoptosis	Necrosis	Live	Early apoptosis	Late apoptosis	Necrosis	Live	Early apoptosis	Late apoptosis	Necrosis	Live	Early apoptosis	Late apoptosis	Necrosis	Live	Early apoptosis	Late apoptosis	Necrosis
4	Mean	90.39	229.3	1671	166.7	94.65	193	602.7	134.3	78.65	427.4	2733	66.23	89.11	229.3	1880	132	91.73	171.6	444.3	200	90.37	240.1	1667	166.7
	Std. Deviation	3.857	17.79	143.7	17.5	4.154	11	28.1	11.06	6.569	26.98	177.6	5.559	6.586	17.79	108.6	10.54	9.638	16.96	31.88	10	4.506	19.04	78.89	9.018
	Lower 95% CI of mean	80.8	185.2	1314	123.2	84.33	165.6	532.9	106.9	62.33	360.4	2291	52.42	72.75	185.2	1610	105.8	67.79	129.5	365.1	175.2	79.17	192.8	1471	144.3
	Upper 95% CI of mean	99.97	273.5	2028	210.1	105	220.3	672.5	161.8	94.97	494.5	3174	80.04	105.5	273.5	2149	158.2	115.7	213.8	523.5	224.8	101.6	287.4	1863	189.1
7	Mean	48.2	135.1	153.4	199.3	73.91	121.8	127.6	201.7	47.47	153.7	143.4	103.7	47.2	154.4	140.4	101.3	58	152.4	122.2	101	56.17	145.7	133.6	100
	Std. Deviation	5.106	12.52	10.61	19.01	5.546	12.95	9.309	21.55	5.065	13.19	11.02	11.93	5.632	12.5	11.5	13.05	6.557	12.59	15.07	12.53	5.45	13.05	9.067	11
	Lower 95% CI of mean	35.51	104	127.1	152.1	60.14	89.62	104.4	148.1	34.88	120.9	116	74.03	33.21	123.3	111.8	68.91	41.71	121.1	84.72	69.87	42.63	113.2	111.1	72.67
	Upper 95% CI of mean	60.88	166.2	179.7	246.6	87.69	154	150.7	255.2	60.05	186.5	170.8	133.3	61.19	185.4	169	133.8	74.29	183.6	159.6	132.1	69.71	178.1	156.2	127.3
